# Supplementary material for: Stability, Morphology, and Effects of In Vitro Digestion on the Antioxidant Properties of Polyphenol Inclusion Complexes with β-Cyclodextrin
Source: Molecules. 2022 Jun 14;27(12):3808. doi: 10.3390/molecules27123808 (PMC9228204; doi:10.3390/molecules27123808)
Supplement: Supplementary file 1 [file molecules-27-03808-s001.zip]

Archive with 1 entries (1 files):
- molecules-1747396-supplementary.pdf
